# Supplementary material for: New Genomics Discoveries Across the Bipolar Disorder Spectrum Implicate Neurobiological and Developmental Pathways
Source: Biol Psychiatry. Author manuscript; Available in PMC 2026 May 27. (PMC13213455; doi:10.1016/j.biopsych.2025.05.020)
Supplement: 2 [file NIHMS2177177-supplement-2.xlsx]

## Sheet: Sheet1
Prediction of Bipolar Disorder
Neff = effective sample size of each cohort
R^2 = Nagelkerke R squared was transformed to the liability scale using a prevalence of 2%, and weighted by effective sample size of each cohort
PGS = polygenic score
PCs = first 5 genetic principal components
AUC = Area under the receiver operating curve
Cohort	Ancestry	Prop_cases	N_cases	N_controls	Neff	PCs_R^2	PCs_R^2_liability	PCs_R^2_liability_weighted	PCs_AUC_low	PCs_AUC	PCs_AUC_high	SEX_R^2	SEX_R^2_liability	SEX_R^2_liability_weighted	SEX_AUC_low	SEX_AUC	SEX_AUC_high	PGS_R^2	PGS_R^2_liability	PGS_R^2_liability_weighted	PGS_AUC_low	PGS_AUC	PGS_AUC_high	PGS_PCs_SEX_R^2	PGS_PCs_SEX_R^2_liability	PGS_PCs_SEX_R^2_liability_weighted	PGS_PCs_SEX_AUC_low	PGS_PCs_SEX_AUC	PGS_PCs_SEX_AUC_high
bdtrs	EUR	0.242	218	684	331	0.0302533	0.0183647	0.0156342	0.561	0.606	0.651	3.853e-05	2.304e-05	1.96143e-05	0.463	0.501	0.539	0.0749006	0.0465076	0.0395926	0.615	0.656	0.698	0.111315	0.0704331	0.0599608	0.639	0.681	0.722
dub1	EUR	0.159	150	796	252	0.0172671	0.0124386	0.00806183	0.53	0.578	0.625	0.0253697	0.0183382	0.0118856	0.549	0.592	0.635	0.13073	0.0989214	0.0641141	0.675	0.719	0.764	0.173954	0.134206	0.0869832	0.704	0.746	0.788
dutch	EUR	0.466	831	953	888	0.0170011	0.00845808	0.0193173	0.536	0.563	0.589	0.00139287	0.000687354	0.00156984	0.488	0.511	0.534	0.158271	0.0850065	0.194146	0.675	0.699	0.723	0.172139	0.0931829	0.21282	0.686	0.71	0.734
edi1	EUR	0.503	275	272	273	0.0266712	0.013291	0.00933215	0.519	0.567	0.615	0.0158169	0.00783846	0.00550371	0.501	0.543	0.585	0.144493	0.0766243	0.0538012	0.644	0.688	0.732	0.177742	0.0959942	0.0674016	0.665	0.708	0.751
fat2	EUR	0.413	722	1027	848	0.0176187	0.00892283	0.0194608	0.566	0.593	0.62	0.000137124	6.88048e-05	0.000150064	0.485	0.509	0.533	0.0765589	0.0400287	0.0873031	0.627	0.653	0.679	0.107305	0.0570685	0.124467	0.646	0.672	0.698
fran	EUR	0.217	451	1630	707	0.0275513	0.0174671	0.0317616	0.573	0.601	0.63	0.000867691	0.000543095	0.000987548	0.479	0.505	0.531	0.0975441	0.0640075	0.116389	0.65	0.679	0.708	0.128989	0.0859943	0.156369	0.674	0.701	0.729
gawli	EUR	0.348	268	502	349	0.0169355	0.00895238	0.00803575	0.532	0.574	0.616	0.00164206	0.000861004	0.000772846	0.477	0.513	0.55	0.0751641	0.0410046	0.0368061	0.598	0.639	0.68	0.0931263	0.0513101	0.0460565	0.616	0.657	0.697
germ1	EUR	0.181	219	992	359	0.0538102	0.0372756	0.0344177	0.608	0.644	0.68	0.00320517	0.00217019	0.0020038	0.495	0.53	0.566	0.115802	0.0825537	0.0762243	0.665	0.702	0.738	0.171936	0.125889	0.116238	0.706	0.739	0.773
gpcw1	EUR	0.176	447	2092	737	0.0218096	0.0150703	0.0285661	0.521	0.551	0.581	2.47272e-05	1.69226e-05	3.20773e-05	0.48	0.505	0.531	0.214413	0.162022	0.307116	0.732	0.757	0.782	0.220478	0.167097	0.316738	0.745	0.77	0.794
graza	EUR	0.686	144	66	91	0.0127399	0.00693202	0.00162242	0.453	0.542	0.63	0.0238181	0.0130126	0.00304557	0.496	0.568	0.639	0.0874267	0.0489063	0.0114464	0.566	0.649	0.733	0.119602	0.0677242	0.0158507	0.587	0.665	0.743
greek	EUR	0.681	186	87	119	0.0150241	0.00813858	0.00249091	0.391	0.465	0.539	0.101905	0.0570469	0.0174599	0.567	0.629	0.691	0.170378	0.0979591	0.0299816	0.615	0.684	0.754	0.244316	0.144697	0.0442864	0.695	0.755	0.816
gsk1	EUR	0.44	706	899	791	0.0215079	0.0107974	0.0219665	0.509	0.537	0.566	0.00425754	0.00211804	0.00430897	0.503	0.526	0.55	0.132855	0.0708735	0.144186	0.646	0.672	0.698	0.142271	0.0763004	0.155227	0.665	0.691	0.717
icuk	EUR	0.376	2456	4069	3063	0.0160879	0.00831792	0.0655276	0.566	0.58	0.594	0.0599648	0.0317474	0.250103	0.594	0.606	0.618	0.155217	0.0866919	0.682949	0.693	0.706	0.719	0.226129	0.131684	1.03739	0.732	0.745	0.757
may1	EUR	0.55	929	759	835	0.0445792	0.0225473	0.0484222	0.603	0.63	0.657	0.0131032	0.00652608	0.0140153	0.526	0.549	0.573	0.0830817	0.0428343	0.09199	0.633	0.659	0.685	0.15312	0.081824	0.175724	0.67	0.695	0.72
mich	EUR	0.547	481	399	436	0.0227506	0.0113759	0.0127566	0.517	0.555	0.593	0.0194835	0.00972669	0.0109072	0.527	0.56	0.592	0.145821	0.0775877	0.0870046	0.654	0.689	0.723	0.176486	0.0954281	0.10701	0.68	0.714	0.747
neuc1	EUR	0.223	215	750	334	0.00518515	0.00321517	0.00276194	0.5	0.544	0.587	0.00316024	0.00195767	0.0016817	0.489	0.526	0.563	0.0732891	0.0469893	0.0403652	0.608	0.651	0.693	0.0828186	0.0533528	0.0458317	0.618	0.659	0.7
norgs	EUR	0.243	101	315	153	0.0725885	0.044945	0.0176862	0.577	0.642	0.707	0.000136307	8.13758e-05	3.20221e-05	0.457	0.513	0.568	0.0554557	0.0340378	0.0133942	0.566	0.631	0.695	0.133482	0.0853118	0.0335709	0.631	0.691	0.751
noroe	EUR	0.067	313	4367	584	0.0495401	0.0510142	0.0766243	0.592	0.626	0.661	0.00874634	0.00892227	0.0134014	0.53	0.559	0.587	0.063799	0.0659151	0.0990057	0.667	0.696	0.726	0.131175	0.137682	0.206802	0.71	0.739	0.767
spsp3	EUR	0.061	153	2337	287	0.03798	0.040343	0.0297792	0.588	0.632	0.676	0.0117658	0.0124294	0.00917475	0.518	0.559	0.6	0.0901559	0.0968262	0.0714722	0.656	0.698	0.741	0.127796	0.138358	0.102129	0.711	0.748	0.785
st2c	EUR	0.34	628	1219	829	0.0915077	0.0507286	0.108161	0.63	0.654	0.679	0.00773557	0.00409826	0.0087381	0.527	0.551	0.575	0.045409	0.0245467	0.0523372	0.595	0.622	0.649	0.152778	0.0876681	0.186921	0.671	0.695	0.719
stp1	EUR	0.486	920	973	946	0.020164	0.0100212	0.0243822	0.557	0.582	0.608	0.00415416	0.00204762	0.004982	0.51	0.533	0.555	0.0804756	0.0412808	0.100439	0.617	0.642	0.667	0.10682	0.0555745	0.135216	0.638	0.662	0.686
swa2	EUR	0.282	885	2252	1271	0.0790743	0.0464017	0.151685	0.625	0.646	0.668	0.00765834	0.00432885	0.0141508	0.526	0.545	0.564	0.118532	0.0710537	0.232271	0.679	0.699	0.719	0.213139	0.134721	0.440395	0.721	0.74	0.759
swed1	EUR	0.505	2909	2850	2879	0.0292758	0.0146087	0.108172	0.545	0.56	0.575	0.0207797	0.0103242	0.0764472	0.548	0.559	0.571	0.135671	0.0715968	0.530149	0.662	0.676	0.689	0.17121	0.0921227	0.682136	0.692	0.705	0.719
swei	EUR	0.258	1278	3669	1896	0.0124851	0.00732167	0.0357035	0.578	0.595	0.613	0.0234953	0.0138555	0.0675651	0.557	0.573	0.588	0.120953	0.0750443	0.365947	0.678	0.695	0.712	0.163433	0.103758	0.505966	0.702	0.718	0.734
tgco2	EUR	0.674	1032	499	673	0.0225987	0.0121901	0.0211001	0.542	0.574	0.606	0.0566468	0.0309586	0.053587	0.582	0.608	0.634	0.0923527	0.0511795	0.0885878	0.628	0.657	0.686	0.16967	0.0969679	0.167844	0.682	0.709	0.737
top7	EUR	0.543	416	350	380	0.0613372	0.0312347	0.030527	0.602	0.641	0.68	0.00387214	0.00191661	0.00187318	0.503	0.538	0.574	0.0694755	0.0355239	0.0347189	0.608	0.647	0.686	0.147706	0.0786194	0.076838	0.651	0.688	0.725
top8	EUR	0.337	148	291	196	0.00845139	0.00449165	0.00226425	0.538	0.595	0.652	0.223806	0.134233	0.0676674	0.7	0.743	0.785	0.0697349	0.0383032	0.0193088	0.601	0.656	0.711	0.313231	0.19846	0.100044	0.748	0.792	0.836
ucl2	EUR	0.66	1614	831	1097	0.0162169	0.00861168	0.0242973	0.526	0.556	0.586	0.051014	0.0274694	0.077503	0.574	0.599	0.625	0.190455	0.108651	0.306552	0.698	0.724	0.75	0.245043	0.143125	0.403816	0.725	0.75	0.775
uclo	EUR	0.467	427	488	455	0.0100056	0.00495879	0.00580297	0.502	0.539	0.577	0.00693127	0.00342967	0.00401352	0.482	0.514	0.546	0.21547	0.119551	0.139903	0.701	0.734	0.766	0.220776	0.122875	0.143792	0.708	0.74	0.771
ukwa1	EUR	0.54	2789	2372	2564	0.0127968	0.00635761	0.0419252	0.563	0.578	0.594	0.00166076	0.000820602	0.00541145	0.505	0.518	0.531	0.125257	0.0658657	0.43435	0.667	0.681	0.696	0.144619	0.0768198	0.506587	0.677	0.691	0.705
ume4	EUR	0.498	565	569	567	0.00301248	0.00148324	0.002163	0.487	0.52	0.554	0.0135046	0.00668474	0.00974832	0.519	0.548	0.577	0.113757	0.0593455	0.0865433	0.635	0.666	0.698	0.126034	0.0661867	0.0965198	0.645	0.676	0.707
usaw4	EUR	0.502	2956	2930	2943	0.00821072	0.0040533	0.0306804	0.5	0.514	0.529	0.00052019	0.000255799	0.0019362	0.499	0.512	0.525	0.0532507	0.0269024	0.203631	0.591	0.606	0.62	0.0559268	0.0282937	0.214162	0.602	0.617	0.631
usaw5	EUR	0.457	1107	1316	1202	0.0831865	0.0429542	0.132792	0.626	0.648	0.67	0.121606	0.0641303	0.198258	0.569	0.589	0.61	0.0544215	0.0276689	0.0855379	0.577	0.6	0.622	0.24247	0.137057	0.42371	0.703	0.723	0.743
usc2	EUR	0.528	1293	1156	1221	0.059632	0.0302683	0.0950529	0.567	0.59	0.612	0.0107665	0.00533231	0.0167453	0.531	0.551	0.57	0.0577544	0.0292872	0.0919722	0.59	0.612	0.634	0.118144	0.0618083	0.1941	0.646	0.668	0.689
wtcc	EUR	0.5	1644	1641	1642	0.0331652	0.0165825	0.0700301	0.588	0.607	0.626	0.0159575	0.00790865	0.0333994	0.537	0.554	0.571	0.164884	0.0884361	0.373478	0.697	0.714	0.731	0.219791	0.12157	0.513409	0.721	0.738	0.754
bmau	EUR	0.154	329	1810	557	0.004911	0.00356818	0.00511169	0.521	0.555	0.589	0.00420512	0.00305442	0.00437569	0.509	0.538	0.567	0.105028	0.0796129	0.114052	0.662	0.693	0.724	0.115657	0.0880742	0.126173	0.667	0.698	0.728
bmg2	EUR	0.275	181	478	263	0.422101	0.305727	0.2068	0.835	0.865	0.896	0.0423047	0.0245773	0.0166247	0.543	0.585	0.626	0.127179	0.0773046	0.0522906	0.692	0.735	0.779	0.547726	0.431969	0.292194	0.871	0.898	0.924
bmg3	EUR	0.357	489	880	629	0.0359132	0.019035	0.030794	0.574	0.605	0.636	0.0104627	0.00547047	0.00884988	0.514	0.541	0.568	0.164554	0.0937146	0.151607	0.69	0.719	0.747	0.204263	0.119066	0.19262	0.708	0.735	0.763
bmpo	EUR	0.373	410	689	514	0.152263	0.0850753	0.112468	0.69	0.721	0.751	0.111877	0.0610897	0.0807596	0.622	0.651	0.681	0.146532	0.0816037	0.107879	0.666	0.698	0.73	0.360387	0.228777	0.302439	0.787	0.812	0.838
bmrom	EUR	0.65	225	121	157	0.0205764	0.0108517	0.00438188	0.501	0.565	0.629	0.0303596	0.0160754	0.0064912	0.465	0.518	0.572	0.16978	0.0953482	0.0385012	0.645	0.703	0.76	0.20912	0.119485	0.0482477	0.672	0.728	0.784
bmrus	EUR	0.532	522	460	489	0.0168986	0.00840001	0.0105646	0.546	0.582	0.617	0.000386465	0.000190545	0.000239645	0.471	0.502	0.532	0.0964402	0.049908	0.0627685	0.63	0.664	0.698	0.123469	0.0647999	0.0814978	0.641	0.674	0.708
bmsp	EUR	0.465	253	291	271	0.14862	0.0794096	0.0553484	0.643	0.687	0.731	0.00244695	0.00120841	0.000842257	0.485	0.527	0.569	0.203134	0.111959	0.0780349	0.703	0.745	0.786	0.352551	0.212688	0.148243	0.764	0.8	0.837
hal2	EUR	0.461	410	479	442	0.117495	0.0617595	0.0702083	0.604	0.64	0.676	0.301262	0.176238	0.200348	0.657	0.689	0.722	0.085192	0.043995	0.0500137	0.596	0.632	0.669	0.420813	0.265697	0.302045	0.784	0.812	0.84
rom3	EUR	0.541	233	198	214	0.0252121	0.0126051	0.00693781	0.544	0.597	0.651	0.00595358	0.00294855	0.00162288	0.47	0.517	0.564	0.265593	0.150653	0.0829188	0.72	0.764	0.809	0.28636	0.164343	0.090454	0.734	0.778	0.822
gain	EUR	0.543	706	593	645	0.00485326	0.00240339	0.003987	0.526	0.557	0.588	0.00122871	0.000607395	0.00100761	0.485	0.512	0.539	0.12021	0.0630757	0.104637	0.642	0.671	0.7	0.132664	0.0700607	0.116224	0.647	0.676	0.704
amq1	EUR	0.439	417	533	468	0.00346176	0.001722	0.00207273	0.501	0.538	0.575	0.0225808	0.0113462	0.0136572	0.54	0.571	0.602	0.16078	0.0871704	0.104925	0.671	0.704	0.738	0.189053	0.104183	0.125402	0.686	0.719	0.751
for2107	EUR	0.174	147	696	243	0.0183959	0.0127546	0.00797141	0.517	0.568	0.619	0.00433382	0.00298627	0.00186637	0.494	0.538	0.583	0.122498	0.0890233	0.0556382	0.648	0.694	0.74	0.139409	0.102112	0.0638183	0.663	0.708	0.752
hal3	EUR	0.5	61	61	61	0.150796	0.0802558	0.0125913	0.503	0.604	0.705	0.0135569	0.00671066	0.00105283	0.436	0.525	0.613	0.15127	0.080529	0.0126341	0.587	0.684	0.78	0.264888	0.150375	0.0235922	0.653	0.74	0.826
rom4	EUR	0.34	102	198	135	0.0265523	0.0142087	0.00493346	0.522	0.589	0.655	2.58164e-05	1.36218e-05	4.72968e-06	0.467	0.522	0.577	0.226637	0.135798	0.0471509	0.698	0.754	0.81	0.260483	0.159304	0.0553126	0.712	0.767	0.822
ital1	EUR	0.913	451	43	79	0.0336579	0.0306688	0.00623141	0.555	0.639	0.722	0.217522	0.187646	0.0381267	0.702	0.725	0.748	0.0555622	0.0502908	0.0102183	0.555	0.643	0.731	0.286093	0.241992	0.0491689	0.777	0.827	0.877
Median		0.459	437	723	501.5	0.0226747	0.0126798	0.0215333	0.5455	0.5855	0.6225	0.00960449	0.00540139	0.00599746	0.5095	0.542	0.5725	0.119371	0.0713252	0.0867739	0.647	0.684	0.721	0.171573	0.102935	0.130695	0.684	0.716	0.751
